# Supplementary material for: Effects of elastic band resistance training on the physical and mental health of elderly individuals: A mixed methods systematic review
Source: PLoS One. 2024 May 13;19(5):e0303372. doi: 10.1371/journal.pone.0303372 (PMC11090353; doi:10.1371/journal.pone.0303372)
Supplement: S1 File — (ZIP) [file pone.0303372.s001.zip]

Archive with 60 entries (59 files):
- Supporting Information/
- __MACOSX/._Supporting Information
- Supporting Information/Included study 58.pdf
- __MACOSX/Supporting Information/._Included study 58.pdf
- Supporting Information/Included study 64.pdf
- __MACOSX/Supporting Information/._Included study 64.pdf
- Supporting Information/Included study 65.pdf
- __MACOSX/Supporting Information/._Included study 65.pdf
- Supporting Information/Included study 59.pdf
- __MACOSX/Supporting Information/._Included study 59.pdf
- Supporting Information/Included study 66.pdf
- __MACOSX/Supporting Information/._Included study 66.pdf
- Supporting Information/Included study 62.pdf
- __MACOSX/Supporting Information/._Included study 62.pdf
- Supporting Information/.DS_Store
- __MACOSX/Supporting Information/._.DS_Store
- Supporting Information/Included study 63.pdf
- __MACOSX/Supporting Information/._Included study 63.pdf
- Supporting Information/Included study 61.pdf
- __MACOSX/Supporting Information/._Included study 61.pdf
- Supporting Information/Included study 49.pdf
- __MACOSX/Supporting Information/._Included study 49.pdf
- Supporting Information/Included study 48.pdf
- __MACOSX/Supporting Information/._Included study 48.pdf
- Supporting Information/Included study 60.pdf
- __MACOSX/Supporting Information/._Included study 60.pdf
- Supporting Information/Included study 39.pdf
- __MACOSX/Supporting Information/._Included study 39.pdf
- Supporting Information/Included study 45.pdf
- __MACOSX/Supporting Information/._Included study 45.pdf
- Supporting Information/Included study 51.pdf
- __MACOSX/Supporting Information/._Included study 51.pdf
- Supporting Information/Included study 50.pdf
- __MACOSX/Supporting Information/._Included study 50.pdf
- Supporting Information/Included study 44.pdf
- __MACOSX/Supporting Information/._Included study 44.pdf
- Supporting Information/Included study 52.pdf
- __MACOSX/Supporting Information/._Included study 52.pdf
- Supporting Information/Included study 46.pdf
- __MACOSX/Supporting Information/._Included study 46.pdf
- Supporting Information/Included study 47.pdf
- __MACOSX/Supporting Information/._Included study 47.pdf
- Supporting Information/Included study 53.pdf
- __MACOSX/Supporting Information/._Included study 53.pdf
- Supporting Information/Included study 57.pdf
- __MACOSX/Supporting Information/._Included study 57.pdf
- Supporting Information/Included study 43.pdf
- __MACOSX/Supporting Information/._Included study 43.pdf
- Supporting Information/Included study 42.pdf
- __MACOSX/Supporting Information/._Included study 42.pdf
- Supporting Information/Included study 56.pdf
- __MACOSX/Supporting Information/._Included study 56.pdf
- Supporting Information/Included study 40.pdf
- __MACOSX/Supporting Information/._Included study 40.pdf
- Supporting Information/Included study 54.pdf
- __MACOSX/Supporting Information/._Included study 54.pdf
- Supporting Information/Included study 55.pdf
- __MACOSX/Supporting Information/._Included study 55.pdf
- Supporting Information/Included study 41.pdf
- __MACOSX/Supporting Information/._Included study 41.pdf
